# Supplementary material for: Disrupted Copper Homeostasis and Impaired Retinal Development Caused by slc6a4a Deficiency in Zebrafish
Source: Animals (Basel). 2026 Jul 2;16(13):2036. doi: 10.3390/ani16132036 (PMC13359532; doi:10.3390/ani16132036)
Supplement: Supplementary file 1 [file animals-16-02036-s001.zip]

Archive with 3 entries (3 files):
- File S1. Western blotting original picture.pdf
- Supplementry figures.pdf
- Supplementry table.pdf
